# Supplementary material for: Whole-Genome DNA Methylation Profiling of CD14+ Monocytes Reveals Disease Status and Activity Differences in Crohn’s Disease Patients
Source: J Clin Med. 2020 Apr 8;9(4):1055. doi: 10.3390/jcm9041055 (PMC7230341; doi:10.3390/jcm9041055)
Supplement: Supplementary file 1 [file jcm-09-01055-s001.zip › supplementary/tableS1.xlsx]

## Sheet: Sheet 1
Illumina_CpG_ID
