# Supplementary material for: Whole-Genome DNA Methylation Profiling of CD14+ Monocytes Reveals Disease Status and Activity Differences in Crohn’s Disease Patients
Source: J Clin Med. 2020 Apr 8;9(4):1055. doi: 10.3390/jcm9041055 (PMC7230341; doi:10.3390/jcm9041055)
Supplement: Supplementary file 1 [file jcm-09-01055-s001.zip › supplementary/tableS3.xlsx]

## Sheet: Likelihood Ratio Test
hgnc	ens	p_lrt	padj_lrt
FAM24B	ENSG00000213185	0.674659	0.719636
G0S2	ENSG00000123689	2.85544e-07	2.28436e-06
HCP5	ENSG00000206337	0.000449781	0.00179912
KRTCAP3	ENSG00000157992	0.143126	0.254446
MPEG1	ENSG00000197629	4.87433e-08	7.79892e-07
MS4A3	ENSG00000149516	0.939855	0.939855
PDCD1	ENSG00000188389	0.20475	0.327601
SERPINF1	ENSG00000132386	0.000229765	0.00122542
SLC17A9	ENSG00000101194	0.62499	0.719636
SLFN13	ENSG00000154760	0.0502141	0.100428
SPI1	ENSG00000066336	0.529837	0.70645
TRIOBP	ENSG00000100106	0.0379976	0.0868518
TRIP6	ENSG00000087077	0.63681	0.719636
ZADH2	ENSG00000180011	0.0135779	0.0362077
ZNF154	ENSG00000179909	0.521222	0.70645
ZNF572	ENSG00000180938	0.0134218	0.0362077

## Sheet: Classical vs Intermediate
hgnc	ens	l2fc	l2fcse	stat	p_de	padj_de
FAM24B	ENSG00000213185	-0.914168	1.28133	-0.713451	0.475567	0.644676
G0S2	ENSG00000123689	-0.191606	0.273459	-0.700673	0.483507	0.644676
HCP5	ENSG00000206337	0.158025	0.131326	1.2033	0.228859	0.477619
KRTCAP3	ENSG00000157992	0.110667	1.32696	0.0833991	0.933534	0.952881
MPEG1	ENSG00000197629	0.595293	0.122639	4.85403	1.20975e-06	1.93559e-05
MS4A3	ENSG00000149516	-0.169588	1.35531	-0.125129	0.900421	0.93957
PDCD1	ENSG00000188389	-2.78978	1.6125	-1.7301	0.0836127	0.255923
SERPINF1	ENSG00000132386	1.07596	0.427759	2.51534	0.0118917	0.0545177
SLC17A9	ENSG00000101194	0.0157972	0.267344	0.0590893	0.952881	0.952881
SLFN13	ENSG00000154760	-1.15054	0.460604	-2.49789	0.0124936	0.0545177
SPI1	ENSG00000066336	-0.0683683	0.212834	-0.321228	0.748038	0.893253
TRIOBP	ENSG00000100106	0.823135	0.400419	2.05568	0.0398129	0.136501
TRIP6	ENSG00000087077	-0.430673	0.479947	-0.897335	0.36954	0.606036
ZADH2	ENSG00000180011	-0.265976	0.16145	-1.64742	0.099472	0.265259
ZNF154	ENSG00000179909	-1.89181	1.29195	-1.46431	0.143109	0.327107
ZNF572	ENSG00000180938	5.14584	1.64205	3.13379	0.00172567	0.0118332

## Sheet: Classical vs Non-classical
hgnc	ens	l2fc	l2fcse	stat	p_de	padj_de
FAM24B	ENSG00000213185	-1.15559	1.26577	-0.912956	0.361266	0.606036
G0S2	ENSG00000123689	1.3077	0.273859	4.77508	1.79639e-06	2.15567e-05
HCP5	ENSG00000206337	0.510533	0.131391	3.88561	0.000102075	0.000816601
KRTCAP3	ENSG00000157992	-2.06062	1.24834	-1.65069	0.0988028	0.265259
MPEG1	ENSG00000197629	0.615267	0.122631	5.01724	5.24196e-07	1.25807e-05
MS4A3	ENSG00000149516	-0.575271	1.34651	-0.427232	0.66921	0.823643
PDCD1	ENSG00000188389	-1.12443	1.66845	-0.673938	0.500351	0.649103
SERPINF1	ENSG00000132386	1.76261	0.431323	4.08652	4.37887e-05	0.000420371
SLC17A9	ENSG00000101194	0.235276	0.26731	0.880161	0.378772	0.606036
SLFN13	ENSG00000154760	-0.473897	0.461548	-1.02676	0.304536	0.562219
SPI1	ENSG00000066336	0.166843	0.212813	0.783991	0.433045	0.629884
TRIOBP	ENSG00000100106	0.926092	0.399937	2.31559	0.0205805	0.0759895
TRIP6	ENSG00000087077	-0.0857939	0.480068	-0.178712	0.858164	0.928675
ZADH2	ENSG00000180011	0.205816	0.161838	1.27174	0.203466	0.443927
ZNF154	ENSG00000179909	-0.639199	1.30297	-0.49057	0.623731	0.787871
ZNF572	ENSG00000180938	3.7283	1.54847	2.40773	0.0160522	0.0642089

## Sheet: Intermediate vs Non-classical
hgnc	ens	l2fc	l2fcse	stat	p_de	padj_de
FAM24B	ENSG00000213185	-0.241422	1.2312	-0.196087	0.844542	0.928675
G0S2	ENSG00000123689	1.4993	0.27386	5.47471	4.38236e-08	2.10353e-06
HCP5	ENSG00000206337	0.352508	0.131599	2.67866	0.00739173	0.0394226
KRTCAP3	ENSG00000157992	-2.17128	1.26187	-1.72069	0.0853077	0.255923
MPEG1	ENSG00000197629	0.0199743	0.122651	0.162855	0.870633	0.928675
MS4A3	ENSG00000149516	-0.405682	1.34528	-0.301561	0.762987	0.893253
PDCD1	ENSG00000188389	1.66535	1.53704	1.08348	0.278596	0.534904
SERPINF1	ENSG00000132386	0.68665	0.437534	1.56937	0.116563	0.294474
SLC17A9	ENSG00000101194	0.219478	0.267423	0.820716	0.411808	0.617712
SLFN13	ENSG00000154760	0.676639	0.458591	1.47547	0.140085	0.327107
SPI1	ENSG00000066336	0.235212	0.212854	1.10504	0.269143	0.534904
TRIOBP	ENSG00000100106	0.102957	0.401869	0.256195	0.7978	0.911772
TRIP6	ENSG00000087077	0.344879	0.479316	0.719523	0.471819	0.644676
ZADH2	ENSG00000180011	0.471792	0.161576	2.91994	0.00350098	0.0210059
ZNF154	ENSG00000179909	1.25261	1.27824	0.979951	0.32711	0.58153
ZNF572	ENSG00000180938	-1.41754	1.67876	-0.844396	0.398448	0.616952
